# Supplementary material for: Improving Gut Microbiota and Growth Performance of Edible Crickets (Gryllus bimaculatus) by the Probiotic Lactiplantibacillus plantarum TPL-2 from the Guts of the Termite, Termes propinquus
Source: Microorganisms. 2026 Mar 14;14(3):660. doi: 10.3390/microorganisms14030660 (PMC13029225; doi:10.3390/microorganisms14030660)
Supplement: Supplementary file 1 [file microorganisms-14-00660-s001.zip]

Archive with 1 entries (1 files):
- microorganisms-4177645-supplementary.pdf
